# Supplementary material for: Study of the Microbiome of the Cretan Sour Cream Staka Using Amplicon Sequencing and Shotgun Metagenomics and Isolation of Novel Strains with an Important Antimicrobial Potential
Source: Foods. 2024 Apr 8;13(7):1129. doi: 10.3390/foods13071129 (PMC11011300; doi:10.3390/foods13071129)
Supplement: Supplementary file 1 [file foods-13-01129-s001.zip]

Archive with 1 entries (1 files):
- foods-2860998-supplementary.pdf
